# Supplementary material for: Bomb 137Cs in modern honey reveals a regional soil control on pollutant cycling by plants
Source: Nat Commun. 2021 Mar 29;12:1937. doi: 10.1038/s41467-021-22081-8 (PMC8007572; doi:10.1038/s41467-021-22081-8)
Supplement: Supplementary file 3 — Supplementary Data 1 [file 41467_2021_22081_MOESM3_ESM.xls]

## Sheet: Radionuclide Data Fig 1 3 5 dat
					values of 0.015 are given for non-detects in table and for statistical tests
																						US County Centroid	US County Centroid		External Dose to Bee ICRP, 2017	External Dose to Bee ICRP, 2017		in-hive dose from 15 kg honey	in-hive dose from 15 kg honey
Honey ID	State	Suspected Flowers	Gamma Analysis Date		137Cs (Bq/kg)	137Cs detected w/95% confidence	2-sigma uncertainty (Bq/kg)	40K (Bq/kg)	2-sigma uncertainty (Bq/kg)		gamma and x-ray radiation from 137Cs (photons/sec/kg)	gamma and x-ray radiation from 40K (photons/sec/kg)			percent gamma and x-ray radiation from weapons pollution		Total Cs Fallout Deposition Density to soils after decay to 2019 (Bq/m2)	Soil Mean Potassium (%)	Soil Potassium Standard Deviation (%)	soil potassium datpoints per county	std_err	lat	lon		micro Greys per hour per Bq 137Cs/kg	micro Greys per hour per Bq 40K/kg		micro Greys per hour bee exposure from 137Cs	micro Greys per hour bee exposure from 40K	total	137Cs/40K dose			137Cs/40K dose	rank
1	AL	Gallberry	2018-10-10		0.074	YES	0.0155	11.6	0.7		0.0680297	1.23772			0.0521001		1362.85	0.1071	0.0442666	862	0.00150773	30.737	-87.727		0.00014	2.4e-05		0.0001554	0.004176	0.0043314	0.0372126			3.37803	1
2	AL	unpsecififed	2018-10-06		0.015	NO	0.015	7.4	0.6		0.0137898	0.78958			0.0171649		1254.83	0.388509	0.164271	773	0.0059084	33.297	-87.519					3.15e-05	0.002664	0.0026955	0.0118243			2.32713	2
3	AL	Wildflower	2018-10-08		0.033	YES	0.019	4.7	0.5		0.0303376	0.50149			0.057044		1362.85	0.1071	0.0442666	862	0.00150773	30.737	-87.727					6.93e-05	0.001692	0.0017613	0.0409574			1.58796	3
4	Central US	unspecified	2018-06-26		0.015	NO	0.03	9.4	0.8		0.0137898	1.00298			0.0135624		NA	NA	NA	NA	NA	NA	NA					3.15e-05	0.003384	0.0034155	0.00930851			1.34392	4
5	Cuba	unspecified	2018-09-09		0.015	NO	0.03	37.8	1.6		0.0137898	4.03326			0.00340737		NA	NA	NA	NA	NA	NA	NA					3.15e-05	0.013608	0.0136395	0.00231481			1.31768	5
6	CT	Native Wildflower	2019-08-25		0.015	NO	0.04	8	0.6		0.0137898	0.8536			0.015898		1524.78	1.09803	0.204041	387	0.010372	41.805	-72.732					3.15e-05	0.00288	0.0029115	0.0109375			1.23826	6
7	CT	Buckwheat	2020-02-24		0.09	YES	0.07	14.5	1.1		0.0827388	1.54715			0.0507635		1556.12	1.7343	0.281796	162	0.015214	41.282	-73.392					0.000189	0.00522	0.005409	0.0362069			1.14474	7
8	DE	Agricultural fields	2018-09-07		0.015	NO	0.03	18.1	1.3		0.0137898	1.93127			0.00708965		1085.06	1.02503	0.33015	470	0.0152287	39.089	-75.574					3.15e-05	0.006516	0.0065475	0.00483425			0.998729	8
9	FL	gallberry	2018-07-25		19.11	YES	0.41	33	2.1		17.5682	3.5211			0.833039		1505.83	0.0713535	0.0151489	351	0.00114697	30.324	-82.281					0.040131	0.01188	0.052011	3.37803			0.889228	9
10	FL	gallberry	2019-01-16		4.41	YES	0.16	16.2	1.1		4.0542	1.72854			0.701086		1505.83	0.0713535	0.0151489	351	0.00114697	30.324	-82.281					0.009261	0.005832	0.015093	1.58796			0.873591	10
11	FL	Palmetto	2019-01-16		2.61	YES	0.13	13.3	1.1		2.39943	1.41911			0.628363		953.191	0.0791976	0.0915901	1211	0.00263194	27.943	-81.697					0.005481	0.004788	0.010269	1.14474			0.718254	11
12	FL	Agriculture-Orange Blossom	2019-01-18		0.2	YES	0.03	10	0.8		0.183864	1.067			0.14699		953.191	0.0791976	0.0915901	1211	0.00263194	27.943	-81.697					0.00042	0.0036	0.00402	0.116667			0.69186	12
13	FL	Tupelo	2019-01-18		2.36	YES	0.11	22.7	1.3		2.1696	2.42209			0.472505		1469.21	0.0760034	0.0153156	154	0.001866	30.699	-86.566					0.004956	0.008172	0.013128	0.606461			0.687961	13
14	FL	Agriculture- Brazillian Pepper	2019-01-21		0.24	YES	0.05	37.1	1.8		0.220637	3.95857			0.0527939		953.191	0.0791976	0.0915901	1211	0.00263194	27.943	-81.697					0.000504	0.013356	0.01386	0.0377358			0.643678	14
15	FL	Allergy Blend (blend of all their honey)	2019-01-21		1.48	YES	0.1	21.5	1.5		1.36059	2.29405			0.372292		974.061	0.0681611	0.0659408	1783	0.00156163	27.943	-81.697					0.003108	0.00774	0.010848	0.40155			0.606461	15
16	FL	gallberry	2018-10-03		0.015	NO	0.03	11.3	0.7		0.0137898	1.20571			0.0113078		1309.58	0.177528	0.111737	1186	0.00324456	29.96	-85.248					3.15e-05	0.004068	0.0040995	0.00774336			0.561538	16
17	FL	Black Gum Tupelo	2018-09-24		1.24	YES	0.08	14.1	0.9		1.13996	1.50447			0.431079		1321.93	0.0969627	0.0431974	1078	0.00131567	29.671	-82.356					0.002604	0.005076	0.00768	0.513002			0.534545	17
18	FL	Tupelo (certifed >70%)	2018-09-26		0.23	YES	0.05	11.6	1		0.211444	1.23772			0.145907		1276.53	0.18549	0.123919	633	0.00492534	30.415	-85.214					0.000483	0.004176	0.004659	0.115661			0.514447	18
19	FL	Wildflower	2018-09-29		0.43	YES	0.04	10.1	0.6		0.395308	1.07767			0.268373		1309.58	0.177528	0.111737	1186	0.00324456	29.96	-85.248					0.000903	0.003636	0.004539	0.24835			0.513002	19
20	FL	Dark Honey	2019-01-10		2.57	YES	0.12	36.4	1.7		2.36265	3.88388			0.378234		1309.58	0.177528	0.111737	1186	0.00324456	29.96	-85.248					0.005397	0.013104	0.018501	0.411859			0.456317	20
21	FL	Tupelo	2019-01-13		0.015	NO	0.015	7.9	0.6		0.0137898	0.84293			0.016096		1309.58	0.177528	0.111737	1186	0.00324456	29.96	-85.248					3.15e-05	0.002844	0.0028755	0.0110759			0.411859	21
22	Fl	Tulip Poplar	2019-01-15		2.26	YES	0.14	35.1	1.8		2.07766	3.74517			0.356813		1309.58	0.177528	0.111737	1186	0.00324456	29.96	-85.248					0.004746	0.012636	0.017382	0.375594			0.40155	22
23	FL	Wildflower	2018-10-24		2.5	YES	0.13	16.4	1.3		2.2983	1.74988			0.567737		919.275	0.0763026	0.0157195	693	0.00103306	28.748	-81.702					0.00525	0.005904	0.011154	0.889228			0.392	23
24	FL	Agriculture-Orange Blossom	2018-10-24		0.124	YES	0.03	13.5	0.8		0.113996	1.44045			0.0733353		1022.6	0.0326706	0.0147951	385	0.00075403	27.491	-81.811					0.0002604	0.00486	0.0051204	0.0535802			0.387557	24
25	FL	Gallberry	2018-10-22		3.818	YES	0.146	22.3	1.3		3.50996	2.37941			0.595983		919.275	0.0763026	0.0157195	693	0.00103306	28.748	-81.702					0.0080178	0.008028	0.0160458	0.998729			0.375594	25
26	FL	Plametto (Springtime)	2019-08-23		8.9	YES	0.25	39.4	2		8.18195	4.20398			0.660584		1004.99	0.0379399	0.0159077	2146	0.000627676	26.69	-80.513					0.01869	0.014184	0.032874	1.31768			0.356731	26
27	FL	Wildlower (later summer/Fall)	2019-08-20		4.8	YES	0.2	40.7	2.1		4.41274	4.34269			0.504		1004.99	0.0379399	0.0159077	2146	0.000627676	26.69	-80.513					0.01008	0.014652	0.024732	0.687961			0.316636	27
28	FL	Agriculture- Orange Blossom	2018-09-29		0.177	YES	0.04	12.2	0.8		0.16272	1.30174			0.111112		974.036	0.0420631	0.0321098	2648	0.000623991	27.943	-81.697					0.0003717	0.004392	0.0047637	0.0846311			0.315098	28
29	FL	Gallberry	2020-02-13		1.92	YES	0.2	17.4	2.1		1.76509	1.85658			0.48737		909.223	0.116514	0.0710168	835	0.00245764	29.052	-81.19					0.004032	0.006264	0.010296	0.643678			0.2765	29
30	FL	Saw Palmetto	2020-02-16		2.52	YES	0.17	27.5	2		2.31669	2.93425			0.441195		909.223	0.116514	0.0710168	835	0.00245764	29.052	-81.19					0.005292	0.0099	0.015192	0.534545			0.261682	30
31	GA	Wildflower	2019-08-22		4.67	YES	0.24	22	1.8		4.29322	2.3474			0.646509		1338.09	0.0703192	0.0368199	1024	0.00115062	31.031	-82.457					0.009807	0.00792	0.017727	1.23826			0.24835	31
32	GA	Sourwood	2018-08-28		0.236	YES	0.047	20.9	1.4		0.21696	2.23003			0.0886639		1542.83	1.00086	0.252865	487	0.0114584	34.626	-83.536					0.0004956	0.007524	0.0080196	0.0658692			0.235215	32
33	GA	Sourwood	2018-09-08		0.416	YES	0.047	37.7	1.5		0.382437	4.02259			0.0868183		1530.39	1.01744	0.25972	384	0.0132538	34.626	-83.536					0.0008736	0.013572	0.0144456	0.0643678			0.229401	33
34	GA	Tupelo	2018-09-11		0.242	YES	0.045	9.4	0.7		0.222475	1.00298			0.181545		1205.22	0.14358	0.0738215	695	0.00280021	31.744	-82.311					0.0005082	0.003384	0.0038922	0.150177			0.16886	34
35	GA	Wildflower	2018-09-14		0.203	YES	0.031	37.6	1.3		0.186622	4.01192			0.0444492		1530.39	1.01744	0.25972	384	0.0132538	34.626	-83.536					0.0004263	0.013536	0.0139623	0.0314938			0.157543	35
36	GA	vegetables, fruiting trees, tulip poplar, barberry, buttercup, see email for complete list	2020-02-16		0.1	YES	0.03	54.5	1.7		0.091932	5.81515			0.015563		1419.58	1.17382	0.659469	254	0.0413787	34.308	-83.83					0.00021	0.01962	0.01983	0.0107034			0.150177	36
37	GA	Gallberry	2018-09-27		1.471	YES	0.096	27.1	1.5		1.35232	2.89157			0.318651		NA	NA	NA	NA	NA	NA	NA					0.0030891	0.009756	0.0128451	0.316636			0.140785	37
38	GA	Tallow ('invasive cotton tree")	2018-09-20		0.35	YES	0.04	8.9	0.6		0.321762	0.94963			0.253079		NA	NA	NA	NA	NA	NA	NA					0.000735	0.003204	0.003939	0.229401			0.116667	38
39	GA	Tupelo	2018-09-22		0.199	YES	0.036	17.7	0.9		0.182945	1.88859			0.0883136		1184.95	0.119558	0.0797317	920	0.00262867	29.912	-84.8					0.0004179	0.006372	0.0067899	0.0655838			0.115661	39
40	GA	Wildberry	2018-09-20		2.628	YES	0.153	27.3	1.9		2.41597	2.91291			0.453373		1322.37	0.0950161	0.0462056	1442	0.00121678	30.905	-82.733					0.0055188	0.009828	0.0153468	0.561538			0.101073	40
41	GA	Wildflower	2018-09-25		1.291	YES	0.091	23.9	1.5		1.18684	2.55013			0.317595		1322.37	0.0950161	0.0462056	1442	0.00121678	30.905	-82.733					0.0027111	0.008604	0.0113151	0.315098			0.100962	41
42	GA	Wildflower: gallberry, tupelo, blackberry	2018-09-22		3.1	YES	0.15	20.7	1.4		2.84989	2.20869			0.563378		1199.25	0.0869323	0.0483258	372	0.00250558	32.402	-81.749					0.00651	0.007452	0.013962	0.873591			0.0886048	42
43	NJ	Wildflower	2019-08-22		0.18	YES	0.07	10.4	0.9		0.165478	1.10968			0.12977		1169.6	0.283934	0.0837592	77	0.00954524	39.151	-74.808					0.000378	0.003744	0.004122	0.100962			0.0846311	43
44	NJ	Blueberries in Hammonton NJ	2019-06-10		0.33	YES	0.06	11.4	0.8		0.303376	1.21638			0.199621		1176.45	0.220711	0.0905975	293	0.00529276	39.482	-74.676					0.000693	0.004104	0.004797	0.16886			0.07875	44
45	Central US	western US clover	2019-05-28		0.03	YES	0.01	6.2	0.2		0.0275796	0.66154			0.0400215		NA	NA	NA	NA	NA	NA	NA					6.3e-05	0.002232	0.002295	0.0282258			0.0688202	45
46	NJ	Cranberry plants in Burlington County NJ	2019-05-28		0.015	NO	0.04	16.2	0.6		0.0137898	1.72854			0.00791458		1196.77	0.225546	0.201022	492	0.00906277	39.883	-74.664					3.15e-05	0.005832	0.0058635	0.00540123			0.0658692	46
47	NJ	Pine Barrens area of Cumberland County NJ	2019-05-12		0.005	NO	0.0155	7.5	0.6		0.0045966	0.80025			0.00571115		1086.21	0.219119	0.118881	267	0.00727541	39.37	-75.111					1.05e-05	0.0027	0.0027105	0.00388889			0.0655838	47
48	NJ	Wildflower in Salem County NJ	2019-06-06		0.21	YES	0.05	17.8	1.2		0.193057	1.89926			0.0922696		1041.69	0.430675	0.241178	234	0.0157663	39.592	-75.343					0.000441	0.006408	0.006849	0.0688202			0.0643678	48
49	NJ	wildlower	2019-05-12		0.75	YES	0.06	18.6	1		0.68949	1.98462			0.257839		1196.77	0.225546	0.201022	492	0.00906277	39.883	-74.664					0.001575	0.006696	0.008271	0.235215			0.0535802	49
50	NJ	wildflower	2019-05-12		0.05	YES	0.03	10.7	0.7		0.045966	1.14169			0.0387031		NA	NA	NA	NA	NA	NA	NA					0.000105	0.003852	0.003957	0.0272586			0.0416225	50
51	NJ	wildflower	2019-05-28		0.015	NO	0.03	6.4	0.4		0.0137898	0.68288			0.0197939		NA	NA	NA	NA	NA	NA	NA					3.15e-05	0.002304	0.0023355	0.0136719			0.0410156	51
52	KY	blue grass	2018-07-31		0.015	NO	0.03	4.5	0.5		0.0137898	0.48015			0.027918		1337.03	0.976314	0.173939	233	0.0113951	38.182	-85.666					3.15e-05	0.00162	0.0016515	0.0194444			0.0409574	52
53	KY	Spring Honey Wild tree: Black Locust, Tulip-Poplar, Basswood Yellow Wood, Honeysuckle Bush and Sourwood	2018-08-05		0.015	NO	0.03	8.4	0.6		0.0137898	0.89628			0.0151525		1446.28	1.00199	0.0822135	111	0.00780336	38.036	-84.743					3.15e-05	0.003024	0.0030555	0.0104167			0.0388889	53
54	MA	Wildflower	2018-10-16		0.015	NO	0.03	13.7	0.9		0.0137898	1.46179			0.00934534		1465.55	1.44864	0.215508	940	0.0070291	42.487	-71.393					3.15e-05	0.004932	0.0049635	0.00638686			0.0386288	54
55	MA	Wildflower	05Sept2019		0.015	NO	0.03	11.9	0.9		0.0137898	1.26973			0.0107437		1497.13	1.36736	0.229308	398	0.0114942	42.487	-71.393					3.15e-05	0.004284	0.0043155	0.00735294			0.0377358	55
56	MA	wildflower	2019-05-03		0.251	YES	0.04	10.4	0.7		0.230749	1.10968			0.172146		1495.84	1.10336	0.260229	454	0.0122132	42.583	-72.592					0.0005271	0.003744	0.0042711	0.140785			0.0372126	56
57	MD	Wildflower	2018-08-14		0.07	YES	0.04	30.6	1.6		0.0643524	3.26502			0.0193287		1071.96	1.05736	0.284342	228	0.018831	39.139	-77.221					0.000147	0.011016	0.011163	0.0133442			0.0362069	57
58	MD	Wildflower	2020-02-24		0.015	NO	0.015	17.8051	1		0.0137898	1.89981			0.00720621		1132.11	1.50563	0.241268	274	0.0145755	39.564	-77.032					3.15e-05	0.00640985	0.00644135	0.00491431			0.0360478	58
59	MD	Autumn blend (Sunflower and goldenrod)	2018-08-12		0.015	NO	0.04	27.7	1.4		0.0137898	2.95559			0.004644		1083.62	0.714081	0.361323	315	0.0150358	39.084	-75.99					3.15e-05	0.009972	0.0100035	0.00315884			0.0314938	59
60	MD	unspecified	2018-06-23		0.015	NO	0.03	40.1	1.3		0.0137898	4.27867			0.00321256		1120.87	1.08131	0.260224	256	0.016264	39.623	-78.699					3.15e-05	0.014436	0.0144675	0.00218204			0.0282258	60
61	ME	unspecified	2018-10-29		0.09	YES	0.03	41.4	1.3		0.0827388	4.41738			0.0183859		1467.37	1.49779	0.217761	486	0.00987786	43.487	-70.714					0.000189	0.014904	0.015093	0.0126812			0.0272586	61
62	ME	unspecified	2019-08-23		0.474	YES	0.073	10	1		0.435758	1.067			0.289972		1557.76	1.08945	0.225926	609	0.009155	44.42	-69.767					0.0009954	0.0036	0.0045954	0.2765			0.0240275	62
63	NC	wildflowers	2018-03-26		0.48	YES	0.087	10.7	1.3		0.441274	1.14169			0.278764		1272.52	0.56223	0.267446	328	0.0147672	35.252	-80.838					0.001008	0.003852	0.00486	0.261682			0.0194444	63
64	Central US	Unknown	2018-07-17		0.015	NO	0.04	9.3	0.8		0.0137898	0.99231			0.0137062													3.15e-05	0.003348	0.0033795	0.0094086			0.0171569	64
65	NC	Sourwood	15Sept2018		3.51	YES	0.1	39.8	1.3		3.22681	4.24666			0.431769		1463.84	1.04958	0.31106	387	0.0158121	35.617	-82.54					0.007371	0.014328	0.021699	0.514447			0.0153509	65
66	NC	unspecified	2018-09-11		0.84	YES	0.07	12.5	0.9		0.772229	1.33375			0.366684		1272.52	0.56223	0.267446	328	0.0147672	35.252	-80.838					0.001764	0.0045	0.006264	0.392			0.0143443	66
67	NC	unspecified	2018-09-09		2.91	YES	0.13	37.2	1.8		2.67522	3.96924			0.402624													0.006111	0.013392	0.019503	0.456317			0.0138889	67
68	NC	Blackberry/holly	2018-08-22		0.015	NO	0.04	29.2	1.7		0.0137898	3.11564			0.00440649		1449.6	0.726886	0.291715	854	0.00998227	36.029	-78.884					3.15e-05	0.010512	0.0105435	0.00299658			0.0136719	68
69	NC	Wildflower	12Sept2018		1.59	YES	0.09	26	1.4		1.46172	2.7742			0.345077													0.003339	0.00936	0.012699	0.356731			0.0133442	69
70	NC	unspecified	2018-07-22		0.015	NO	0.04	18.5	1.1		0.0137898	1.97395			0.00693743		1509.43	0.260502	0.281505	256	0.0175941	36.319	-75.937					3.15e-05	0.00666	0.0066915	0.00472973			0.0126812	70
71	Central US	Unknown	2018-07-19		0.015	NO	0.04	16.4	1.1		0.0137898	1.74988			0.00781881													3.15e-05	0.005904	0.0059355	0.00533537			0.0123239	71
72	NC	Wildflower	2018-08-20		0.015	NO	0.04	28.1	1.5		0.0137898	2.99827			0.0045782		1491.85	0.487646	0.210541	430	0.0101532	35.702	-79.243					3.15e-05	0.010116	0.0101475	0.00311388			0.0121024	72
73	NC	unspecified	2018-06-12		11.25	YES	0.21	28.2	1.2		10.3424	3.00894			0.774633		1527.66	0.231937	0.101435	153	0.00820051	35.47	-79.177					0.023625	0.010152	0.033777	2.32713			0.0118243	73
74	NC	unspecified	2018-10-04		0.015	NO	0.015	10.4	1		0.0137898	1.10968			0.0122743		1529.29	0.860185	0.248841	1004	0.00785334	35.617	-82.54					3.15e-05	0.003744	0.0037755	0.00841346			0.0110759	74
75	NC	Aster, Goldenrod	2018-07-28		0.015	NO	0.04	13.1	1.4		0.0137898	1.39777			0		1322.88	0.913335	0.507417	328	0.0158017	36.298	-78.649					3.15e-05	0.004716	0.0047475	0.00667939			0.0109375	75
76	NC	Sourwood (certiifed >50%)	12Sept2019		0.198	YES	0.071	29.9	3.3		0.182025	3.19033			0.0539757		1678.3	0.900741	0.329309	264	0.0150268	35.684	-82.063					0.0004158	0.010764	0.0111798	0.0386288			0.0107034	76
77	NC	wildflower	2019-04-03		0.015	NO	0.01	5.7	0.2		0.0137898	0.60819			0.0221708		1464.71	0.733227	0.774503	525	0.0338021	35.787	-78.65					3.15e-05	0.002052	0.0020835	0.0153509			0.0104167	77
78	NH	unspecified	2018-08-30		0.269	YES	0.053	37.7	1.9		0.247297	4.02259			0.0579165		1266.98	1.20546	0.243289	347	0.0130604	43.362	-72.223					0.0005649	0.013572	0.0141369	0.0416225			0.0094086	78
79	NY	wildflower	2020-02-01		0.18	YES	0.07	43.7	2.3		0.165478	4.66279			0.0342727		1509.23	1.44	0.26	0	NA	40.868	-72.851					0.000378	0.015732	0.01611	0.0240275			0.00930851	79
80	NY	unpsecififed	2020-01-24		0.015	NO	0.015	33.6	2.1		0.0137898	3.58512			0.00383166		1112.39	1.31252	0.179805	333	0.00985324	42.604	-73.974					3.15e-05	0.012096	0.0121275	0.00260417			0.00866337	80
81	NY	Spring Wild Flower	2020-01-29		0.015	NO	0.015	30.5	2		0.0137898	3.25435			0.00421946		1253.99	1.31807	0.152745	567	0.00641469	42.142	-76.762					3.15e-05	0.01098	0.0110115	0.00286885			0.00841346	81
82	NY	Fall Flower	2020-01-27		0.01	NO	0.05	23.9	1.5		0.0091932	2.55013			0.00359204		1253.99	1.31807	0.152745	567	0.00641469	42.142	-76.762					2.1e-05	0.008604	0.008625	0.00244073			0.00825472	82
83	NY	late summer	2020-02-08		0.01	NO	0.015	26.6	1.3		0.0091932	2.83822			0.00322861		1253.99	1.31807	0.152745	567	0.00641469	42.142	-76.762					2.1e-05	0.009576	0.009597	0.00219298			0.00817757	83
84	NY	unspecified	2020-01-24		0.015	NO	0.015	24.6	1.4		0.0137898	2.62482			0.00522616		1085.5	1.12777	0.177782	613	0.00718057	43.144	-77.702					3.15e-05	0.008856	0.0088875	0.00355691			0.00777778	84
85	NY	Wildflower	2018-09-06		0.015	NO	0.03	35.8	1.7		0.0137898	3.81986			0.00359704		1336.75	1.34763	0.224229	475	0.0102883	43.11	-73.867					3.15e-05	0.012888	0.0129195	0.00244413			0.00774336	85
86	NY	Blueberry	2018-09-19		0.015	NO	0.019	6.3	0.6		0.0137898	0.67221			0.0201018		1336.75	1.34763	0.224229	475	0.0102883	43.11	-73.867					3.15e-05	0.002268	0.0022995	0.0138889			0.00735294	86
87	NY	Buckwheat	2018-09-05		0.015	NO	0.03	32	1.6		0.0137898	3.4144			0.00402247		1336.75	1.34763	0.224229	475	0.0102883	43.11	-73.867					3.15e-05	0.01152	0.0115515	0.00273437			0.0072314	87
88	NY	unspecified	2018-09-17		0.015	NO	0.03	27.1	1.5		0.0137898	2.89157			0.00474633		1265.09	1.84233	0.265909	523	0.0116274	43.323	-73.442					3.15e-05	0.009756	0.0097875	0.00322878			0.00720052	88
89	NY	Dandelions and Locust flowers	2018-08-25		0.015	NO	0.03	13.8	0.7		0.0137898	1.47246			0.00927825		1509.23	1.44	0.26	0	NA	40.868	-72.851					3.15e-05	0.004968	0.0049995	0.00634058			0.00667939	89
90	NY	unspecified	2018-08-16		0.015	NO	0	25	1.6		0.0137898	2.6675			0.00514297		1265.09	1.84233	0.265909	523	0.0116274	43.323	-73.442					3.15e-05	0.009	0.0090315	0.0035			0.00638686	90
91	PA	unspecified	2019-08-22		0.015	NO	0.03	47.2	2		0.0137898	5.03624			0.00273064		1486.09	0.785905	0.120964	406	0.00600334	41.299	-80.259					3.15e-05	0.016992	0.0170235	0.00185381			0.00634058	91
92	PA	wildflower	2019-08-28		0.015	NO	0.03	21.5	1		0.0137898	2.29405			0.0059752		1441.7	1.08442	0.358958	240	0.0153171	40.92	-75.708					3.15e-05	0.00774	0.0077715	0.00406977			0.00595238	92
93	PA	clover	2019-08-30		0.015	NO	0.06	6.1	0.8		0.0137898	0.65087			0.0207472		1441.7	1.08442	0.358958	240	0.0153171	40.92	-75.708					3.15e-05	0.002196	0.0022275	0.0143443			0.00540123	93
94	PA	Maple, Clover, Dogwood, Black locust, Apple trees, Basswood, Alfalfa, Deadnettle, Black locust, Sourwood.	2020-02-11		0.015	NO	0.04	10.1	0.8		0.0137898	1.07767			0.0126343		1314.61	1.66328	0.57956	604	0.0153582	40.046	-76.248					3.15e-05	0.003636	0.0036675	0.00866337			0.00540123	94
95	SC	blackberry	2018-06-30		1.94	YES	0.09	29.2	1.2		1.78348	3.11564			0.364041		1232.48	0.300793	0.155048	450	0.00730904	33.444	-79.333					0.004074	0.010512	0.014586	0.387557			0.00533537	95
96	SC	unspecified	2018-10-18		0.175	YES	0.0158	10.1	0.6		0.160881	1.07767			0.129895		1342.15	0.148199	0.0815682	632	0.00324461	32.873	-80.671					0.0003675	0.003636	0.0040035	0.101073			0.00523952	96
97	SC	unspecified	2018-10-20		0.37	YES	0.03	13.7	0.6		0.340148	1.46179			0.188768		1194.49	0.0957746	0.0371008	682	0.00142066	33.447	-80.8					0.000777	0.004932	0.005709	0.157543			0.00491431	97
98	SC	unspecified	2018-10-03		0.015	NO	0.03	22.5	1.3		0.0137898	2.40075			0.00571115		1375.23	1.04413	0.518115	304	0.0159716	34.895	-82.736					3.15e-05	0.0081	0.0081315	0.00388889			0.00483425	98
99	SC	unspecified	2019-03-31		0.401	YES	0.08	26.4	1.5		0.368647	2.81688			0.115726		1071.57	0.211036	0.158004	247	0.0100536	34.387	-79.366					0.0008421	0.009504	0.0103461	0.0886048			0.00483425	99
100	TN	Mountain wildflowers	2018-07-25		4.17	YES	0.15	18.1	1.2		3.83356	1.93127			0.664991		1787.41	0.841613	0.297025	252	0.0187108	35.427	-84.614					0.008757	0.006516	0.015273	1.34392			0.00472973	100
101	TN	Sourwood	2018-08-25		0.522	YES	0.049	78.3	2		0.479885	8.35461			0.0543195		1739.07	1.24071	0.24507	260	0.0151986	35.119	-84.529					0.0010962	0.028188	0.0292842	0.0388889			0.00458115	101
102	TN	Sourwood	2018-09-17		0.461	YES	0.067	74.6	2.6		0.423807	7.95982			0.0505517		1739.07	1.24071	0.24507	260	0.0151986	35.119	-84.529					0.0009681	0.026856	0.0278241	0.0360478			0.00406977	102
103	TN	Spring blossoms	13Sept2019		1.81	YES	0.22	14.7	1.9		1.66397	1.56849			0.514769		1739.07	1.24071	0.24507	260	0.0151986	35.119	-84.529					0.003801	0.005292	0.009093	0.718254			0.00388889	103
104	TN	Sourwood	18Sept2019		0.36	YES	0.08	51.2	2.4		0.330955	5.46304			0.0571204		1739.07	1.24071	0.24507	260	0.0151986	35.119	-84.529					0.000756	0.018432	0.019188	0.0410156			0.00388889	104
105	TN	Wildflower	15Sept2019		2.04	YES	0.1	17.2	1.1		1.87541	1.83524			0.505413		1739.07	1.24071	0.24507	260	0.0151986	35.119	-84.529					0.004284	0.006192	0.010476	0.69186			0.00355691	105
106	VA	unknown	2017-12-20		0.015	NO	0.05	27.7	2.9		0.0137898	2.95559			0.004644		1117.5	0.792269	0.268841	176	0.0150265	37.723	-77.924					3.15e-05	0.009972	0.0100035	0.00315884			0.0035	106
107	VA	VA Piedmont Wildlower	2019-07-17		0.015	NO	0.03	19.1	1.6		0.0137898	2.03797			0.00672096		1185.08	0.938202	0.326775	441	0.0155607	38.023	-78.556					3.15e-05	0.006876	0.0069075	0.00458115			0.00322878	107
108	VA	Summer/Fall wildflowers	2018-06-15		0.015	NO	0.0159	31.1	1.2		0.0137898	3.31837			0.0041384		1382.14	0.411987	0.136432	107	0.0131894	37.313	-76.778					3.15e-05	0.011196	0.0112275	0.0028135			0.00315884	108
109	VA	Clover	2018-06-06		0.015	NO	0.03	14.7	1.2		0.0137898	1.56849			0.00871515		1084.17	1.36395	0.524218	357	0.0157745	37.809	-79.451					3.15e-05	0.005292	0.0053235	0.00595238			0.00315884	109
110	VA	mixed land use forest/suburban	2019-03-05		0.015	NO	0.04	16.2	0.7		0.0137898	1.72854			0.00791458		1433.94	0.299773	0.160932	20	0.0359856	37.216	-76.537					3.15e-05	0.005832	0.0058635	0.00540123			0.00311388	110
111	VA	mixed land use forest/suburban	2019-02-27		0.015	NO	0.076	18.1	1.6		0.0137898	1.93127			0.00708965		1433.94	0.299773	0.160932	20	0.0359856	37.216	-76.537					3.15e-05	0.006516	0.0065475	0.00483425			0.00299658	111
112	VA	mixed land use forest/suburban	2019-03-06		0.015	NO	0.057	10.6	1		0.0137898	1.13102			0.0120455		1433.94	0.299773	0.160932	20	0.0359856	37.216	-76.537					3.15e-05	0.003816	0.0038475	0.00825472			0.00286885	112
113	VA	unspecified	2019-04-04		0.0316	YES	0.01	25.6	0.5		0.0290505	2.73152			0.0105234		1433.94	0.299773	0.160932	20	0.0359856	37.216	-76.537					6.636e-05	0.009216	0.00928236	0.00720052			0.0028135	113
114	VA	unspecified	2019-03-04		0.015	NO	0.048	10.7	0.8		0.0137898	1.14169			0.0119343		1433.94	0.299773	0.160932	20	0.0359856	37.216	-76.537					3.15e-05	0.003852	0.0038835	0.00817757			0.00273437	114
115	VA	Agricultural fields, wildlflower	2019-02-25		0.27	YES	0.05	20	1.3		0.248216	2.134			0.104196		1270.61	0.688548	0.427626	266	0.0156219	37.39	-77.577					0.000567	0.0072	0.007767	0.07875			0.00260417	115
116	VA	unspecified	2017-12-18		0.015	NO	0.04	16.7	1.3		0.0137898	1.78189			0.00767943		1382.14	0.411987	0.136432	107	0.0131894	37.313	-76.778					3.15e-05	0.006012	0.0060435	0.00523952			0.00244413	116
117	VA	unspecified	2018-04-08		0.14	YES	0.035	105	2.1		0.128705	11.2035			0.0113574		1119.08	0.892169	0.467072	290	0.0157427	37.014	-78.666					0.000294	0.0378	0.038094	0.00777778			0.00244073	117
118	VA	unspecified			0.015	NO	0.015	5.1	0.4		0.0137898	0.54417			0.0247147		1232.27	1.0254	0.280275	289	0.0164868	37.786	-78.889					3.15e-05	0.001836	0.0018675	0.0171569			0.00231481	118
119	VT	unspecified	2018-09-04		0.05	YES	0.03	24.1	1.4		0.045966	2.57147			0.0175615		1544.18	1.14176	0.271468	506	0.0120682	42.991	-72.718					0.000105	0.008676	0.008781	0.0121024			0.00219298	119
120	WV	Tulip Poplar	2018-08-02		0.015	NO	0.04	85.5	2.8		0.0137898	9.12285			0.00150929		1586.79	0.682528	0.178341	616	0.00718557	38.777	-79.882					3.15e-05	0.03078	0.0308115	0.00102339			0.00218204	120
121	WV	Wildflower: clover, honeysuckle, Maple trees, Locust trees, Basswood, and Walnut trees	2018-08-07		0.015	NO	0.04	7.1	0.8		0.0137898	0.75757			0.0178773		1371.12	1.2218	0.0528042	68	0.00640345	40.105	-80.625					3.15e-05	0.002556	0.0025875	0.0123239			0.00185381	121
122	Central US	unspecified	2019-08-19		0.015	NO	0.03	12.1	0.9		0.0137898	1.29107			0.010568		1371.12											3.15e-05	0.004356	0.0043875	0.0072314			0.00102339	122

## Sheet: Fig 2
*This spreadsheet has all of the honey data for sites with FIPS codes (doesn't include from central U.S. croplands but separates out the FL Crop Honeys from the analysis (See columns V-AN)
	HoneyID	Detect	State	FIPS1	FIPS2	FIPS3	FIPS4	HoneyCs137BqKg	HoneyK40Bqkg	soilk.mean	soilk.std		soilk.count	std_err		lat	lon	Soil Cs Bq/m2 2018	transfer	LOG	FL Crop Honeys (Orange, Pepper)
																					HoneyID	Detect	State	FIPS1	FIPS2	FIPS3	FIPS4	HoneyCs137BqKg	HoneyK40Bqkg	soilk.mean	soilk.std		soilk.count	std_err	soilCs.mean	lat	lon	decayed	transfer
1	1	YES	AL	1003	NA	NA	NA	0.074	11.6	0.1071	0.0442666	0.0221333	862	0.00150773		30.737	-87.727	1394.52	5.30647e-05	-4.27519
2	2	NO	AL	1125	NA	NA	NA	0.015	7.4	0.388509	0.164271	0.0821353	773	0.0059084		33.297	-87.519	1283.99	1.16823e-05	-4.93247	24	YES	FL	12049	NA	NA	NA	0.124	13.5	0.0326706	0.0147951	0.00739757	385	0.00075403	3702.22	27.491	-81.811	1046.37	0.000118505
3	3	YES	AL	1003	NA	NA	NA	0.033	4.7	0.1071	0.0442666	0.0221333	862	0.00150773		30.737	-87.727	1394.52	2.3664e-05	-4.62591	14	YES	FL	12105	NA	NA	NA	0.24	37.1	0.0791976	0.0915901	0.0457951	1211	0.00263194	3450.93	27.943	-81.697	975.343	0.000246067
6	6	NO	CT	9003	NA	NA	NA	0.015	8	1.09803	0.204041	0.102021	387	0.010372		41.805	-72.732	1560.22	9.61403e-06	-5.01709	18	YES	FL	12013	12045	NA	NA	0.23	11.6	0.18549	0.123919	0.0619596	633	0.00492534	4621.56	30.415	-85.214	1306.2	0.000176083
7	7	YES	CT	9001	NA	NA	NA	0.09	14.5	1.7343	0.281796	0.140898	162	0.02214		41.282	-73.392	1592.29	5.65225e-05	-4.24778	12	YES	FL	12105	NA	NA	NA	0.2	10	0.0791976	0.0915901	0.0457951	1211	0.00263194	3450.93	27.943	-81.697	975.343	0.000205056
8	8	NO	DE	10001	NA	NA	NA	0.015	18.1	1.02503	0.33015	0.165075	470	0.0152287		39.089	-75.574	1110.28	1.35101e-05	-4.86934
9	9	YES	FL	12003	NA	NA	NA	19.11	33	0.0713535	0.0214886	0.0107443	351	0.00114697		30.324	-82.281	1540.83	0.0124024	-1.90649
10	10	YES	FL	12003	NA	NA	NA	4.41	16.2	0.0713535	0.0214886	0.0107443	351	0.00114697		30.324	-82.281	1540.83	0.0028621	-2.54332
11	11	YES	FL	12105	NA	NA	NA	2.61	13.3	0.0791976	0.0915901	0.0457951	1211	0.00263194		27.943	-81.697	975.343	0.00267598	-2.57252
13	13	YES	FL	12091	NA	NA	NA	2.36	22.7	0.0760034	0.0231564	0.0115782	154	0.001866		30.699	-86.566	1503.36	0.00156982	-2.80415
																																					17
15	15	YES	FL	12105	12057	NA	NA	1.48	21.5	0.0681611	0.0659408	0.0329704	1783	0.00156163		27.943	-81.697	996.699	0.0014849	-2.8283
16	16	NO	FL	12045	12013	12063	NA	0.015	11.3	0.177528	0.111737	0.0558687	1186	0.00324456		29.96	-85.248	1340.02	1.11939e-05	-4.95102
17	17	YES	FL	12001	12125	12003	NA	1.24	14.1	0.0969627	0.0431974	0.0215987	1078	0.00131567		29.671	-82.356	1352.65	0.000916716	-3.03777
19	19	YES	FL	12045	12013	12063	NA	0.43	10.1	0.177528	0.111737	0.0558687	1186	0.00324456		29.96	-85.248	1340.02	0.000320892	-3.49364
20	20	YES	FL	12045	12013	12063	NA	2.57	36.4	0.177528	0.111737	0.0558687	1186	0.00324456		29.96	-85.248	1340.02	0.00191789	-2.71718
21	21	NO	FL	12045	12013	12063	NA	0.015	7.9	0.177528	0.111737	0.0558687	1186	0.00324456		29.96	-85.248	1340.02	1.11939e-05	-4.95102
22	22	YES	Fl	12045	12013	12063	NA	2.26	35.1	0.177528	0.111737	0.0558687	1186	0.00324456		29.96	-85.248	1340.02	0.00168655	-2.773
23	23	YES	FL	12069	NA	NA	NA	2.5	16.4	0.0763026	0.0271952	0.0135976	693	0.00103306		28.748	-81.702	940.639	0.00265777	-2.57548
25	25	YES	FL	12069	NA	NA	NA	3.818	22.3	0.0763026	0.0271952	0.0135976	693	0.00103306		28.748	-81.702	940.639	0.00405894	-2.39159
26	26	YES	FL	12099	12011	12085	NA	8.9	39.4	0.0379399	0.0290771	0.0145385	2146	0.000627676		26.69	-80.513	1028.35	0.00865466	-2.06275
27	27	YES	FL	12099	12011	12085	NA	4.8	40.7	0.0379399	0.0290771	0.0145385	2146	0.000627676		26.69	-80.513	1028.35	0.00466768	-2.3309
28	28	YES	FL	12105	12049	12027	12055	0.177	12.2	0.0420631	0.0321098	0.0160549	2648	0.000623991		27.943	-81.697	996.673	0.000177591	-3.75058
29	29	YES	FL	12127	NA	NA	NA	1.92	17.4	0.116514	0.0710168	0.0355084	835	0.00245764		29.052	-81.19	930.354	0.00206373	-2.68535
30	30	YES	FL	12127	NA	NA	NA	2.52	27.5	0.116514	0.0710168	0.0355084	835	0.00245764		29.052	-81.19	930.354	0.00270865	-2.56725
31	31	YES	GA	13299	13065	NA	NA	4.67	22	0.0703192	0.0368199	0.0184099	1024	0.00115062		31.031	-82.457	1369.19	0.00341077	-2.46715
32	32	YES	GA	13137	13241	13281	NA	0.236	20.9	1.00086	0.252865	0.126433	487	0.0114584		34.626	-83.536	1578.69	0.000149491	-3.82538
33	33	YES	GA	13137	13241	NA	NA	0.416	37.7	1.01744	0.25972	0.12986	384	0.0132538		34.626	-83.536	1565.95	0.000265653	-3.57569
34	34	YES	GA	13001	13305	NA	NA	0.242	9.4	0.14358	0.0738215	0.0369107	695	0.00280021		31.744	-82.311	1233.23	0.000196233	-3.70723
35	35	YES	GA	13137	13241	NA	NA	0.203	37.6	1.01744	0.25972	0.12986	384	0.0132538		34.626	-83.536	1565.95	0.000129633	-3.88728
36	36	YES	GA	13139	NA	NA	NA	0.1	54.5	1.17382	0.659469	0.329734	254	0.0413787		34.308	-83.83	1452.57	6.88435e-05	-4.16214
39	39	YES	GA	12037	12045	12077	NA	0.199	17.7	0.119558	0.0797317	0.0398658	920	0.00262867		29.912	-84.8	1212.49	0.000164125	-3.78483
40	40	YES	GA	13065	13299	13173	13185	2.628	27.3	0.0950161	0.0462056	0.0231028	1442	0.00121678		30.905	-82.733	1353.11	0.0019422	-2.71171
41	41	YES	GA	13065	13299	13173	13185	1.291	23.9	0.0950161	0.0462056	0.0231028	1442	0.00121678		30.905	-82.733	1353.11	0.000954102	-3.02041
42	42	YES	GA	13031	NA	NA	NA	3.1	20.7	0.0869323	0.0483258	0.0241629	372	0.00250558		32.402	-81.749	1227.13	0.00252623	-2.59753
43	43	YES	NJ	34009	NA	NA	NA	0.18	10.4	0.283934	0.0837592	0.0418796	77	0.00954524		39.151	-74.808	1196.78	0.000150404	-3.82274
44	44	YES	NJ	34001	NA	NA	NA	0.33	11.4	0.220711	0.0905975	0.0452987	293	0.00529276		39.482	-74.676	1203.79	0.000274134	-3.56204
46	46	NO	NJ	34005	NA	NA	NA	0.014	16.2	0.225546	0.201022	0.100511	492	0.00906277		39.883	-74.664	1224.58	1.14325e-05	-4.94186
47	47	NO	NJ	34011	NA	NA	NA	0.015	7.5	0.219119	0.118881	0.0594406	267	0.00727541		39.37	-75.111	1111.46	1.34958e-05	-4.8698
48	48	YES	NJ	34033	NA	NA	NA	0.21	17.8	0.430675	0.241178	0.120589	234	0.0157663		39.592	-75.343	1065.9	0.000197016	-3.7055
49	49	YES	NJ	34005	NA	NA	NA	0.75	18.6	0.225546	0.201022	0.100511	492	0.00906277		39.883	-74.664	1224.58	0.000612454	-3.21293
52	52	NO	KY	21111	NA	NA	NA	0.015	4.5	0.976314	0.173939	0.0869693	233	0.0113951		38.182	-85.666	1368.1	1.09641e-05	-4.96003
53	53	NO	KY	21239	NA	NA	NA	0.015	8.4	1.00199	0.0822135	0.0411068	111	0.00780336		38.036	-84.743	1479.9	1.01359e-05	-4.99414
54	54	NO	MA	25017	33011	NA	NA	0.015	13.7	1.44864	0.215508	0.107754	940	0.0070291		42.487	-71.393	1499.61	1.00026e-05	-4.99989
55	55	NO	MA	25017	NA	NA	NA	0.015	11.9	1.36736	0.229308	0.114654	398	0.0114942		42.487	-71.393	1531.92	9.79164e-06	-5.00914
56	56	YES	MA	25011	NA	NA	NA	0.251	10.4	1.10336	0.260229	0.130115	454	0.0122132		42.583	-72.592	1530.6	0.000163988	-3.78519
57	57	YES	MD	24031	NA	NA	NA	0.07	30.6	1.05736	0.284342	0.142171	228	0.018831		39.139	-77.221	1096.88	6.38177e-05	-4.19506
58	58	NO	MD	24013	NA	NA	NA	0.015	17.8051	1.50563	0.241268	0.120634	274	0.0145755		39.564	-77.032	1158.42	1.29486e-05	-4.88778
59	59	NO	MD	24035	NA	NA	NA	0.015	27.7	0.714081	0.361323	0.180661	315	0.0203582		39.084	-75.99	1108.8	1.35281e-05	-4.86876
60	60	NO	MD	24001	NA	NA	NA	0.015	40.1	1.08131	0.260224	0.130112	256	0.016264		39.623	-78.699	1146.92	1.30785e-05	-4.88344
61	61	YES	ME	23031	NA	NA	NA	0.09	41.4	1.49779	0.217761	0.108881	486	0.00987786		43.487	-70.714	1501.47	5.99411e-05	-4.22228
62	62	YES	ME	23011	NA	NA	NA	0.474	10	1.08945	0.225926	0.112963	609	0.009155		44.42	-69.767	1593.97	0.000297371	-3.5267
63	63	YES	NC	37119	NA	NA	NA	0.48	10.7	0.56223	0.267446	0.133723	328	0.0147672		35.252	-80.838	1302.09	0.000368637	-3.4334
65	65	YES	NC	37021	NA	NA	NA	3.51	39.8	1.04958	0.31106	0.15553	387	0.0158121		35.617	-82.54	1497.86	0.00234335	-2.63016
66	66	YES	NC	37119	NA	NA	NA	0.84	12.5	0.56223	0.267446	0.133723	328	0.0147672		35.252	-80.838	1302.09	0.000645115	-3.19036
68	68	NO	NC	37063	37135	37037	NA	0.015	29.2	0.726886	0.291715	0.145857	854	0.00998227		36.029	-78.884	1483.29	1.01127e-05	-4.99514
70	70	NO	NC	37053	NA	NA	NA	0.015	18.5	0.260502	0.281505	0.140753	256	0.0175941		36.319	-75.937	1544.51	9.71183e-06	-5.0127
72	72	NO	NC	37037	NA	NA	NA	0.015	28.1	0.487646	0.210541	0.105271	430	0.0101532		35.702	-79.243	1526.52	9.82628e-06	-5.00761
73	73	YES	NC	37105	NA	NA	NA	11.25	28.2	0.231937	0.101435	0.0507173	153	0.00820051		35.47	-79.177	1563.17	0.00719693	-2.14285
74	74	NO	NC	37021	37087	37099	NA	0.015	10.4	0.860185	0.248841	0.12442	1004	0.00785334		35.617	-82.54	1564.84	9.58566e-06	-5.01838
75	75	NO	NC	37077	NA	NA	NA	0.015	13.1	0.913335	0.507417	0.253709	328	0.0280174		36.298	-78.649	1353.62	1.10814e-05	-4.95541
76	76	YES	NC	37111	NA	NA	NA	0.198	29.9	0.900741	0.329309	0.164654	264	0.0202675		35.684	-82.063	1717.31	0.000115297	-3.93818
77	77	NO	NC	37183	NA	NA	NA	0.015	5.7	0.733227	0.774503	0.387251	525	0.0338021		35.787	-78.65	1498.75	1.00083e-05	-4.99964
78	78	YES	NH	33019	NA	NA	NA	0.269	37.7	1.20546	0.243289	0.121644	347	0.0130604		43.362	-72.223	1296.43	0.000207493	-3.683
79	79	YES	NY	36103				0.18	43.7	1.44	0.2	0.1						1544.3	0.000116558	-3.93346
80	80	NO	NY	36001	NA	NA	NA	0.015	33.6	1.31252	0.179805	0.0899024	333	0.00985324		42.604	-73.974	1138.24	1.31783e-05	-4.88014
81	81	NO	NY	36015	36107	NA	NA	0.015	30.5	1.31807	0.152745	0.0763725	567	0.00641469		42.142	-76.762	1283.14	1.16901e-05	-4.93218
82	82	NO	NY	36015	36107	NA	NA	0.015	23.9	1.31807	0.152745	0.0763725	567	0.00641469		42.142	-76.762	1283.14	1.16901e-05	-4.93218
83	83	NO	NY	36015	36107	NA	NA	0.015	26.6	1.31807	0.152745	0.0763725	567	0.00641469		42.142	-76.762	1283.14	1.16901e-05	-4.93218
84	84	NO	NY	36055	NA	NA	NA	0.015	24.6	1.12777	0.177782	0.0888912	613	0.00718057		43.144	-77.702	1110.73	1.35047e-05	-4.86952
85	85	NO	NY	36091	NA	NA	NA	0.015	35.8	1.34763	0.224229	0.112114	475	0.0102883		43.11	-73.867	1367.82	1.09664e-05	-4.95994
86	86	NO	NY	36091	NA	NA	NA	0.015	6.3	1.34763	0.224229	0.112114	475	0.0102883		43.11	-73.867	1367.82	1.09664e-05	-4.95994
87	87	NO	NY	36091	NA	NA	NA	0.015	32	1.34763	0.224229	0.112114	475	0.0102883		43.11	-73.867	1367.82	1.09664e-05	-4.95994
88	88	NO	NY	36115	NA	NA	NA	0.015	27.1	1.84233	0.265909	0.132955	523	0.0116274		43.323	-73.442	1294.49	1.15876e-05	-4.93601
89	89	NO	NY	36103	NA	NA	NA	0.015	13.8	1.44	0.2	0.1				40.868	-72.851	1544.3	9.71313e-06	-5.01264
90	90	NO	NY	36115	NA	NA	NA	0.015	25	1.84233	0.265909	0.132955	523	0.0116274		43.323	-73.442	1294.49	1.15876e-05	-4.93601
91	91	NO	PA	42085	NA	NA	NA	0.015	47.2	0.785905	0.120964	0.0604819	406	0.00600334		41.299	-80.259	1520.62	9.86438e-06	-5.00593
92	92	NO	PA	42025	NA	NA	NA	0.015	21.5	1.08442	0.358958	0.179479	240	0.0231706		40.92	-75.708	1475.2	1.01681e-05	-4.99276
93	93	NO	PA	42025	NA	NA	NA	0.015	6.1	1.08442	0.358958	0.179479	240	0.0231706		40.92	-75.708	1475.2	1.01681e-05	-4.99276
94	94	NO	PA	42071	NA	NA	NA	0.015	10.1	1.66328	0.57956	0.28978	604	0.023582		40.046	-76.248	1345.17	1.1151e-05	-4.95269
95	95	YES	SC	45043	NA	NA	NA	1.94	29.2	0.300793	0.155048	0.077524	450	0.00730904		33.444	-79.333	1261.12	0.00153831	-2.81296
96	96	YES	SC	45029	NA	NA	NA	0.175	10.1	0.148199	0.0815682	0.0407841	632	0.00324461		32.873	-80.671	1373.34	0.000127427	-3.89474
97	97	YES	SC	45075	NA	NA	NA	0.37	13.7	0.0957746	0.0371008	0.0185504	682	0.00142066		33.447	-80.8	1222.25	0.00030272	-3.51896
98	98	NO	SC	45077	NA	NA	NA	0.015	22.5	1.04413	0.518115	0.259057	304	0.0297159		34.895	-82.736	1407.19	1.06595e-05	-4.97226
99	99	YES	SC	45033	NA	NA	NA	0.401	26.4	0.211036	0.158004	0.0790021	247	0.0100536		34.387	-79.366	1096.48	0.000365717	-3.43686
100	100	YES	TN	47107	NA	NA	NA	4.17	18.1	0.841613	0.297025	0.148512	252	0.0187108		35.427	-84.614	1828.95	0.00227999	-2.64207
101	101	YES	TN	47139	NA	NA	NA	0.522	78.3	1.24071	0.24507	0.122535	260	0.0151986		35.119	-84.529	1779.48	0.000293344	-3.53262
102	102	YES	TN	47139	NA	NA	NA	0.461	74.6	1.24071	0.24507	0.122535	260	0.0151986		35.119	-84.529	1779.48	0.000259064	-3.58659
103	103	YES	TN	47139	NA	NA	NA	1.81	14.7	1.24071	0.24507	0.122535	260	0.0151986		35.119	-84.529	1779.48	0.00101715	-2.99262
104	104	YES	TN	47139	NA	NA	NA	0.36	51.2	1.24071	0.24507	0.122535	260	0.0151986		35.119	-84.529	1779.48	0.000202306	-3.69399
105	105	YES	TN	47139	NA	NA	NA	2.04	17.2	1.24071	0.24507	0.122535	260	0.0151986		35.119	-84.529	1779.48	0.0011464	-2.94066
106	106	NO	VA	51075	NA	NA	NA	0.015	27.7	0.792269	0.268841	0.134421	176	0.0202647		37.723	-77.924	1143.47	1.31179e-05	-4.88213
107	107	NO	VA	51003	NA	NA	NA	0.015	19.1	0.938202	0.326775	0.163388	441	0.0155607		38.023	-78.556	1212.62	1.23699e-05	-4.90763
108	108	NO	VA	51095	NA	NA	NA	0.015	31.1	0.411987	0.136432	0.0682161	107	0.0131894		37.313	-76.778	1414.26	1.06063e-05	-4.97444
109	109	NO	VA	51163	NA	NA	NA	0.015	14.7	1.36395	0.524218	0.262109	357	0.0277445		37.809	-79.451	1109.36	1.35213e-05	-4.86898
110	110	NO	VA	51199	NA	NA	NA	0.015	16.2	0.299773	0.160932	0.0804662	20	0.0359856		37.216	-76.537	1467.27	1.02231e-05	-4.99042
111	111	NO	VA	51199	NA	NA	NA	0.015	18.1	0.299773	0.160932	0.0804662	20	0.0359856		37.216	-76.537	1467.27	1.02231e-05	-4.99042
112	112	NO	VA	51199	NA	NA	NA	0.015	10.6	0.299773	0.160932	0.0804662	20	0.0359856		37.216	-76.537	1467.27	1.02231e-05	-4.99042
113	113	YES	VA	51199	NA	NA	NA	0.0316	25.6	0.299773	0.160932	0.0804662	20	0.0359856		37.216	-76.537	1467.27	2.15366e-05	-4.66682
114	114	NO	VA	51199	NA	NA	NA	0.015	10.7	0.299773	0.160932	0.0804662	20	0.0359856		37.216	-76.537	1467.27	1.02231e-05	-4.99042
115	115	YES	VA	51041	NA	NA	NA	0.27	20	0.688548	0.427626	0.213813	266	0.0262194		37.39	-77.577	1300.14	0.00020767	-3.68263
116	116	NO	VA	51095	NA	NA	NA	0.015	16.7	0.411987	0.136432	0.0682161	107	0.0131894		37.313	-76.778	1414.26	1.06063e-05	-4.97444
117	117	YES	VA	51037	NA	NA	NA	0.14	105	0.892169	0.467072	0.233536	290	0.0274274		37.014	-78.666	1145.08	0.000122262	-3.91271
118	118	NO	VA	51125	NA	NA	NA	0.015	5.1	1.0254	0.280275	0.140138	289	0.0164868		37.786	-78.889	1260.91	1.18962e-05	-4.92459
119	119	YES	VT	50025	NA	NA	NA	0.05	24.1	1.14176	0.271468	0.135734	506	0.0120682		42.991	-72.718	1580.06	3.16443e-05	-4.4997
120	120	NO	WV	54083	NA	NA	NA	0.015	85.5	0.682528	0.178341	0.0891705	616	0.00718557		38.777	-79.882	1623.67	9.23833e-06	-5.03441
121	121	NO	WV	54069	NA	NA	NA	0.015	7.1	1.2218	0.0528042	0.0264021	68	0.00640345		40.105	-80.625	1402.98	1.06915e-05	-4.97096

## Sheet: Fig 4
This sheet contains the 137Cs data for 25 foliage samples shown in Figure 4. Species, U.S. State, Year of Sampling, and 137Cs activity given
Sp	U.S. State			Year	137 Bq/kg			Sp	U.S. State			Year	137 Bq/kg				Sp	U.S. State			Year	137 Bq/kg		Sp	U.S. State			Year	137 Bq/kg		Sp	U.S. State			Year	137 Bq/kg			Sp	U.S. State			Year	137 Bq/kg		Sp	U.S. State
Picea Rubens	NH			1966	160			Aster Acuminatus	NH			1967	532				Abies balsamea	VT			1983	826		Accer saccharum	NH			1968	252		Accer saccharum	VT			2010	4.87			Acer rubrum	VA			2019	2.087		Betula alleghaniensis	NH
Picea Rubens	NH			1975	93			Abies balsamea	NH			1975	522				Abies balsamea	VT			1983	1097																								Betula alleghaniensis	VT
																	Abies balsamea	VT			1983	313																								Betula alleghaniensis	VT
																	Abies balsamea	VT			2002	20.5
[truncated: 42 more columns]

## Sheet: NH4Ac Extractable K
These data include the U.S. Department of Agriculture National Resource Conservation Service (USDA NRCS) Ammonium Acetate Extractable K (Column M) which may be considered "plant available K"
HoneyID	Detect	State	FIPS1	FIPS2	FIPS3	FIPS4	HoneyCs137BqKg			lat	lon	k_nh4.mean (cmol + / kg)	Log K	Transfer Function (Bq 137Cs Honey / Bq 137Cs m-2)		Log Transfer Function
1	YES	AL	1003				0.074	1394		30.737	-87.727	0.001	-3	5.30846e-05		-4.27503
3	YES	AL	1003				0.033	1394		30.737	-87.727	0.001	-3	2.36729e-05		-4.62575
23	YES	FL	12069				2.5	940		28.748	-81.702	0.001	-3	0.00265957		-2.57519
25	YES	FL	12069				3.818	940		28.748	-81.702	0.001	-3	0.0040617		-2.39129
99	YES	SC	45033				0.401	1096		34.387	-79.366	0.001	-3	0.000365876		-3.43667
13	YES	FL	12091				2.36	1503		30.699	-86.566	0.02	-1.69897	0.00157019		-2.80405
39	YES	GA	12037	12045	12077		0.199	1212		29.912	-84.8	0.0266667	-1.57403	0.000164191		-3.78465
18	YES	FL	12013	12045			0.23	1306		30.415	-85.214	0.0322222	-1.49184	0.00017611		-3.75422
31	YES	GA	13299	13065			4.67	1369		31.031	-82.457	0.05	-1.30103	0.00341125		-2.46709
40	YES	GA	13065	13299	13173	13185	2.628	1353		30.905	-82.733	0.05	-1.30103	0.00194235		-2.71167
41	YES	GA	13065	13299	13173	13185	1.291	1353		30.905	-82.733	0.05	-1.30103	0.000954176		-3.02037
42	YES	GA	13031				3.1	1227		32.402	-81.749	0.05	-1.30103	0.00252649		-2.59748
48	YES	NJ	34033				0.21	1066		39.592	-75.343	0.05	-1.30103	0.000196998		-3.70554
59	NO	MD	24035				0.015	1109		39.084	-75.99	0.05	-1.30103	1.35257e-05		-4.86884
16	NO	FL	12045	12013	12063		0.015	1340		29.96	-85.248	0.0517845	-1.2858	1.1194e-05		-4.95101
19	YES	FL	12045	12013	12063		0.43	1340		29.96	-85.248	0.0517845	-1.2858	0.000320896		-3.49364
20	YES	FL	12045	12013	12063		2.57	1340		29.96	-85.248	0.0517845	-1.2858	0.00191791		-2.71717
21	NO	FL	12045	12013	12063		0.015	1340		29.96	-85.248	0.0517845	-1.2858	1.1194e-05		-4.95101
22	YES	Fl	12045	12013	12063		2.26	1340		29.96	-85.248	0.0517845	-1.2858	0.00168657		-2.773
9	YES	FL	12003				19.11	1541		30.324	-82.281	0.06	-1.22185	0.012401		-1.90654
10	YES	FL	12003				4.41	1541		30.324	-82.281	0.06	-1.22185	0.00286178		-2.54336
11	YES	FL	12105				2.61	975		27.943	-81.697	0.0666667	-1.17609	0.00267692		-2.57236
12	YES	FL	12105				0.2	975		27.943	-81.697	0.0666667	-1.17609	0.000205128		-3.68797
14	YES	FL	12105				0.24	975		27.943	-81.697	0.0666667	-1.17609	0.000246154		-3.60879
15	YES	FL	12105	12057			1.48	997		27.943	-81.697	0.0666667	-1.17609	0.00148445		-2.82843
28	YES	FL	12105	12049	12027	12055	0.177	997		27.943	-81.697	0.0888889	-1.05115	0.000177533		-3.75072
72	NO	NC	37037				0.015	1526		35.702	-79.243	0.1125	-0.948847	9.82962e-06		-5.00746
119	YES	VT	50025				0.05	1580		42.991	-72.718	0.138095	-0.859821	3.16456e-05		-4.49969
109	NO	VA	51163				0.015	1109		37.809	-79.451	0.157143	-0.803705	1.35257e-05		-4.86884
17	YES	FL	12001	12125	12003		1.24	1352		29.671	-82.356	0.161667	-0.79138	0.00091716		-3.03756
77	NO	NC	37183				0.015	1499		35.787	-78.65	0.18	-0.744727	1.00067e-05		-4.99971
24	YES	FL	12049				0.124	1046		27.491	-81.811	0.2	-0.69897	0.000118547		-3.92611
73	YES	NC	37105				11.25	1563		35.47	-79.177	0.2	-0.69897	0.0071977		-2.14281
95	YES	SC	45043				1.94	1261		33.444	-79.333	0.2	-0.69897	0.00153846		-2.81291
88	NO	NY	36115				0.015	1294		43.323	-73.442	0.216667	-0.664208	1.1592e-05		-4.93584
90	NO	NY	36115				0.015	1294		43.323	-73.442	0.216667	-0.664208	1.1592e-05		-4.93584
46	NO	NJ	34005				0.015	1224		39.883	-74.664	0.225	-0.647817	1.22549e-05		-4.91169
49	YES	NJ	34005				0.75	1224		39.883	-74.664	0.225	-0.647817	0.000612745		-3.21272
60	NO	MD	24001				0.015	1147		39.623	-78.699	0.25	-0.60206	1.30776e-05		-4.88347
75	NO	NC	37077				0.015	1353		36.298	-78.649	0.25	-0.60206	1.10865e-05		-4.95521
91	NO	PA	42085				0.015	1520		41.299	-80.259	0.285714	-0.544068	9.86842e-06		-5.00575
100	YES	TN	47107				4.17	1829		35.427	-84.614	0.331579	-0.479413	0.00227993		-2.64208
68	NO	NC	37063	37135	37037		0.015	1483		36.029	-78.884	0.36625	-0.436222	1.01146e-05		-4.99505
57	YES	MD	24031				0.07	1097		39.139	-77.221	0.366667	-0.435729	6.38104e-05		-4.19511
92	NO	PA	42025				0.015	1475		40.92	-75.708	0.4	-0.39794	1.01695e-05		-4.9927
93	NO	PA	42025				0.015	1475		40.92	-75.708	0.4	-0.39794	1.01695e-05		-4.9927
61	YES	ME	23031				0.09	1501		43.487	-70.714	0.42	-0.376751	5.996e-05		-4.22214
56	YES	MA	25011				0.251	1530		42.583	-72.592	0.573333	-0.241593	0.000164052		-3.78502
65	YES	NC	37021				3.51	1498		35.617	-82.54	0.8	-0.09691	0.00234312		-2.6302
74	NO	NC	37021	37087	37099		0.015	1565		35.617	-82.54	0.806275	-0.0935171	9.58466e-06		-5.01842
78	YES	NH	33019				0.269	1296		43.362	-72.223	0.916667	-0.0377886	0.000207562		-3.68285
120	NO	WV	54083				0.015	1623		38.777	-79.882	0.935714	-0.0288567	9.24214e-06		-5.03423
54	NO	MA	25017	33011			0.015	1499		42.487	-71.393	1.04	0.0170333	1.00067e-05		-4.99971
6	NO	CT	9003				0.015	1560		41.805	-72.732	1.18333	0.0731071	9.61538e-06		-5.01703
76	YES	NC	37111				0.198	1717		35.684	-82.063	1.8	0.255273	0.000115317		-3.93811
